# Supplementary material for: Correlation of insulin resistance-related indicators and obesity-related indicators with sarcopenic obesity and development of diagnostic models: NHANES 1999–2006
Source: Front Nutr. 2024 Nov 28;11:1492191. doi: 10.3389/fnut.2024.1492191 (PMC11635994; doi:10.3389/fnut.2024.1492191)
Supplement: Supplementary file 1 [file Data_Sheet_1.ZIP]

Archive with 13 entries (11 files):
- Supplementary Material/
- Supplementary Material/DynNomapp/
- Supplementary Material/DynNomapp/data.RData
- Supplementary Material/DynNomapp/functions.R
- Supplementary Material/DynNomapp/global.R
- Supplementary Material/DynNomapp/README.txt
- Supplementary Material/DynNomapp/server.R
- Supplementary Material/DynNomapp/ui.R
- Supplementary Material/F1.tif
- Supplementary Material/F2.tif
- Supplementary Material/T1.xls
- Supplementary Material/T2.xls
- Supplementary Material/T3.xls
