# Supplementary material for: Correlation of insulin resistance-related indicators and obesity-related indicators with sarcopenic obesity and development of diagnostic models: NHANES 1999–2006
Source: Front Nutr. 2024 Nov 28;11:1492191. doi: 10.3389/fnut.2024.1492191 (PMC11635994; doi:10.3389/fnut.2024.1492191)
Supplement: Supplementary file 1 [file Data_Sheet_1.ZIP › Supplementary Material/T1.xls]

## Sheet: Sheet2
Characteristics	Total	Non S-O	S-O	Pvalue
	n=5574	n=5251	n=323
Age (years)	45.18(0.37)	44.57(0.39)	57.74(0.95)	< 0.0001
PIR	3.13(0.05)	3.14(0.05)	2.93(0.10)	0.08
Weight (kg)	81.62(0.38)	80.71(0.39)	100.52(1.83)	< 0.0001
BMI (kg/m2)	28.24(0.13)	27.92(0.13)	34.95(0.54)	< 0.0001
WC (cm)	96.69(0.34)	95.71(0.34)	116.94(1.20)	< 0.0001
CC (cm)	38.95(0.08)	38.85(0.08)	40.91(0.37)	< 0.0001
AC (cm)	37.64(0.06)	37.60(0.06)	38.41(0.22)	< 0.001
FBG (mg/dL)	100.67(0.45)	100.03(0.45)	114.07(2.53)	< 0.0001
TG (mg/dL)	129.67(1.21)	128.32(1.20)	157.56(5.01)	< 0.0001
LDL (mg/dL)	119.53(0.76)	119.67(0.75)	116.60(1.81)	0.05
IL (uU/mL)	11.08(0.19)	10.77(0.21)	17.59(1.19)	< 0.0001
Energy-intake (kcal)	2199.29(15.38)	2212.35(16.07)	1929.14(53.55)	< 0.0001
Protein-intake (gm)	83.49(0.63)	83.98(0.64)	73.36(2.09)	< 0.0001
Total fat-intake (gm)	83.48(0.80)	83.74(0.79)	78.16(3.14)	0.08
FM%(DXA)	34.03(0.16)	33.62(0.16)	42.66(0.51)	< 0.0001
ASM(DXA, kg)	22.34(0.11)	22.32(0.11)	22.78(0.56)	0.42
ASM/W(DXA)	0.27(0.00)	0.28(0.00)	0.22(0.00)	< 0.0001
wBMI (kg/m)	28.22(0.24)	27.57(0.24)	41.81(1.09)	< 0.0001
WCR	2.48(0.01)	2.46(0.01)	2.87(0.02)	< 0.0001
WHtR	57.04(0.20)	56.45(0.20)	69.17(0.64)	< 0.0001
WAR	2.57(0.01)	2.55(0.01)	3.05(0.03)	< 0.0001
TyG	8.64(0.01)	8.62(0.01)	8.98(0.04)	< 0.0001
TyG-WCR	21.49(0.07)	21.28(0.07)	25.75(0.22)	< 0.0001
TyG-WHtR	4.95(0.02)	4.89(0.02)	6.21(0.06)	< 0.0001
TyG-WAR	22.27(0.09)	22.03(0.09)	27.34(0.30)	< 0.0001
TyG-BMI	245.14(1.28)	241.83(1.33)	313.63(5.05)	< 0.0001
TyG-WC	8.39(0.04)	8.29(0.04)	10.50(0.12)	< 0.0001
BRI	4.94(0.05)	4.80(0.05)	7.80(0.17)	< 0.0001
HOMA-IR	2.89(0.06)	2.78(0.06)	5.22(0.49)	< 0.0001
LAP	55.31(0.85)	53.31(0.86)	96.65(3.52)	< 0.0001
Sex (%)				< 0.001
Female	50.97(0.02)	51.68(0.61)	36.30(3.89)
Male	49.03(0.02)	48.32(0.61)	63.70(3.89)
Ethnicity (%)				< 0.0001
Mexican American	6.97(0.01)	6.94(0.75)	7.61(1.33)
Non-Hispanic Black people	10.19(0.01)	10.64(0.96)	0.79(0.31)
Non-Hispanic White people	73.63(0.04)	73.07(1.62)	85.15(2.49)
Other Race	9.22(0.01)	9.35(1.13)	6.46(1.95)
Marriage (%)				< 0.001
Living with partner	7.34(0.01)	7.53(0.73)	3.31(1.30)
Married	60.40(0.03)	59.72(1.10)	74.33(2.93)
Single	32.27(0.01)	32.75(1.03)	22.36(2.68)
Education (%)				0.02
High school	26.26(0.02)	25.93(0.94)	33.01(2.67)
Less than high school	17.48(0.01)	17.38(0.91)	19.68(2.59)
More than high school	56.26(0.02)	56.69(1.34)	47.31(3.23)
Smoke (%)				0.02
No	49.22(0.02)	49.52(1.20)	42.90(3.26)
Yes	50.78(0.03)	50.48(1.20)	57.10(3.26)
Drink (%)				0.14
No	25.40(0.02)	25.22(1.33)	29.25(3.28)
Yes	74.60(0.03)	74.78(1.33)	70.75(3.28)
Hypertension (%)				< 0.0001
No	72.22(0.03)	73.67(0.86)	42.24(4.25)
Yes	27.78(0.01)	26.33(0.86)	57.76(4.25)
Diabetes (%)				< 0.0001
No	93.82(0.03)	94.25(0.37)	84.89(2.24)
Yes	6.18(0.00)	5.75(0.37)	15.11(2.24)
Pvalue: independent samples t-test for continuous variables and chi-square test for categorical variables.
Continuous variables: means (standard errors), categorical variables: percentages (standard errors).
S-O: Individuals with body composition characteristics; PIR: Family income-to-poverty ratio; DXA: Dual-energy X-rays Absorptiometry; FM%: Fat mass%; BMI: Body Mass Index; WC: Wasit Circumference; CC: Calf Circumference; ALM: Appendicular Lean Mass; wBMI: Waist Body Mass Index; WCR: Waist-to-Calf Circumstance Ratio; WHtR: Waist-to-Height Ratio（*100%）; WAR: Waist-to-Arm Ratio; TyG: Triglyceride-Glu…
