# Supplementary material for: Correlation of insulin resistance-related indicators and obesity-related indicators with sarcopenic obesity and development of diagnostic models: NHANES 1999–2006
Source: Front Nutr. 2024 Nov 28;11:1492191. doi: 10.3389/fnut.2024.1492191 (PMC11635994; doi:10.3389/fnut.2024.1492191)
Supplement: Supplementary file 1 [file Data_Sheet_1.ZIP › Supplementary Material/T2.xls]

## Sheet: Sheet1
Characteristics	Total	Non S-O	S-O	Pvalue
	n=4150	n=3938	n=212
Age (years)	44.34(0.40)	43.82(0.41)	56.57(1.21)	< 0.0001
PIR	3.27(0.05)	3.29(0.05)	2.95(0.12)	0.02
Weight (kg)	81.81(0.45)	80.98(0.45)	101.69(1.83)	< 0.0001
BMI (kg/m2)	28.06(0.14)	27.78(0.15)	34.88(0.47)	< 0.0001
WC (cm)	96.29(0.42)	95.41(0.41)	117.21(1.25)	< 0.0001
CC (cm)	39.05(0.08)	38.96(0.08)	41.31(0.40)	< 0.0001
AC (cm)	37.76(0.06)	37.72(0.06)	38.70(0.25)	< 0.001
FBG (mg/dL)	99.82(0.43)	99.30(0.43)	112.35(2.37)	< 0.0001
TG (mg/dL)	128.05(1.26)	126.62(1.27)	162.25(6.10)	< 0.0001
LDL (mg/dL)	119.20(0.84)	119.33(0.83)	116.08(2.19)	0.1
IL (uU/mL)	10.69(0.23)	10.42(0.24)	17.22(1.32)	< 0.0001
Energy-intake (kcal)	2248.92(17.41)	2257.76(18.16)	2037.98(67.43)	0.003
Protein-intake (gm)	85.33(0.71)	85.73(0.71)	75.73(2.61)	< 0.001
Total fat-intake (gm)	85.63(0.92)	85.71(0.91)	83.61(4.09)	0.6
FM%(DXA)	33.50(0.20)	33.14(0.19)	42.03(0.56)	< 0.0001
ASM(DXA, kg)	22.64(0.12)	22.61(0.12)	23.46(0.59)	0.15
ASM/W(DXA)	0.28(0.00)	0.28(0.00)	0.23(0.00)	< 0.0001
wBMI (kg/m)	27.90(0.27)	27.33(0.27)	41.61(0.95)	< 0.0001
WCR	2.46(0.01)	2.45(0.01)	2.85(0.02)	< 0.0001
WHtR	56.55(0.25)	56.03(0.24)	68.82(0.61)	< 0.0001
WAR	2.55(0.01)	2.53(0.01)	3.03(0.03)	< 0.0001
TyG	8.62(0.01)	8.60(0.01)	9.00(0.05)	< 0.0001
TyG-WCR	21.28(0.08)	21.10(0.08)	25.62(0.25)	< 0.0001
TyG-WHtR	4.89(0.03)	4.84(0.03)	6.19(0.07)	< 0.0001
TyG-WAR	22.06(0.11)	21.84(0.10)	27.26(0.31)	< 0.0001
TyG-BMI	243.06(1.47)	240.10(1.50)	313.76(4.38)	< 0.0001
TyG-WC	8.34(0.04)	8.24(0.04)	10.55(0.12)	< 0.0001
BRI	4.83(0.06)	4.71(0.05)	7.69(0.16)	< 0.0001
HOMA-IR	2.75(0.07)	2.66(0.07)	4.80(0.32)	< 0.0001
LAP	54.06(1.00)	52.15(1.01)	99.57(4.02)	< 0.0001
PA(total Met)	974.30(45.99)	980.81( 47.80)	819.02(122.57)	0.23
Sex (%)				< 0.001
Female	48.84(0.02)	49.57(0.73)	31.28(4.32)
Male	51.16(0.02)	50.43(0.73)	68.72(4.32)
Ethnicity (%)				< 0.001
Mexican American	5.65(0.01)	5.62(0.60)	6.38(1.30)
Non-Hispanic Black people	8.67(0.01)	9.00(0.83)	0.85(0.41)
Non-Hispanic White people	76.82(0.04)	76.45(1.45)	85.66(2.70)
Other Race	8.86(0.01)	8.93(0.97)	7.11(2.28)
Marriage (%)				0.01
Living with partner	7.35(0.01)	7.50(0.81)	3.89(1.80)
Married	61.90(0.03)	61.41(1.22)	73.63(3.36)
Single	30.74(0.01)	31.09(1.21)	22.48(2.97)
Education (%)				0.04
High school	25.68(0.02)	25.29(1.09)	35.14(3.59)
Less than high school	13.31(0.01)	13.34(0.88)	12.60(2.75)
More than high school	61.00(0.02)	61.37(1.41)	52.26(4.17)
Smoke (%)				0.58
No	49.70(0.02)	49.78(1.28)	47.81(3.77)
Yes	50.30(0.03)	50.22(1.28)	52.19(3.77)
Drink (%)				0.14
No	23.73(0.02)	23.55(1.44)	28.16(3.63)
Yes	76.27(0.03)	76.45(1.44)	71.84(3.63)
Hypertension (%)				< 0.0001
No	74.27(0.03)	75.50(0.89)	45.01(4.71)
Yes	25.73(0.01)	24.50(0.89)	54.99(4.71)
Diabetes (%)				0.002
No	94.34(0.04)	94.59(0.41)	88.57(2.32)
Yes	5.66(0.00)	5.41(0.41)	11.43(2.32)
Pvalue: independent samples t-test for continuous variables and chi-square test for categorical variables.
Continuous variables: means (standard errors), categorical variables: percentages (standard errors).
S-O: Individuals with body composition characteristics; PIR: Family income-to-poverty ratio; DXA: Dual-energy X-rays Absorptiometry; FM%: Fat mass%; BMI: Body Mass Index; WC: Wasit Circumference; CC: Calf Circumference; ALM: Appendicular Lean Mass; wBMI: Waist Body Mass Index; WCR: Waist-to-Calf Circumstance Ratio; WHtR: Waist-to-Height Ratio (*100%);PA: Physical Active; Met:metabolic equivalents…
