# Supplementary material for: Correlation of insulin resistance-related indicators and obesity-related indicators with sarcopenic obesity and development of diagnostic models: NHANES 1999–2006
Source: Front Nutr. 2024 Nov 28;11:1492191. doi: 10.3389/fnut.2024.1492191 (PMC11635994; doi:10.3389/fnut.2024.1492191)
Supplement: Supplementary file 1 [file Data_Sheet_1.ZIP › Supplementary Material/T3.xls]

## Sheet: Sheet1
Characteristic	OR (95%CI)	P
S-O（ESPEN&EASO）
	Model
TyG	2.31(1.53,3.49)	<0.001
TyG-WCR	1.48(1.36,1.61)	<0.0001
TyG-WHtR	4.60(3.64,5.82)	<0.0001
TyG-WAR	1.39(1.32,1.47)	<0.0001
TyG-BMI	1.02(1.02,1.02)	<0.0001
TyG-WC	2.26(1.97,2.60)	<0.0001
BRI	1.90(1.73,2.09)	<0.0001
HOMA-IR	1.13(1.05,1.22)	0.001
LAP	1.02(1.01,1.02)	<0.0001
Model was adjusted for age, gender, ethnicity, marriage, education, LDL, smoke, drink, hyperyension, diabetes, energy-intake, protein-intake, total fat-intake and physical active.
S-O: Individuals with body composition characteristics of sarcopenic obesity; ESPEN&EASO: The European Society for Clinical Nutrition and Metabolism and the European Association for the Study of Obesity; WCR: Waist-to-calf circumstance ratio; WHtR: Waist-to-height circumstance ratio; WAR: Waist-to-arm circumstance ratio; BMI: Body Mass Index; WC: Waist Circumference; TyG: Triglyceride-Glucose ind…
